# Supplementary material for: Epidemiological and Molecular Characterization of Dengue Virus Circulating in Bhutan, 2013-2014
Source: PLoS Negl Trop Dis. 2015 Aug 21;9(8):e0004010. doi: 10.1371/journal.pntd.0004010 (PMC4546418; doi:10.1371/journal.pntd.0004010)
Supplement: S1 Dataset — (XLSX) [file pntd.0004010.s001.xlsx]

## Sheet: Raw data
CaseNumber	Age	Sex	Date of visit	Patient Disposition	Fever	JointPain	Haematemesisor Melena	Headache	Rash	Rapid and week pulse	Retro-orbital pain	Positive Tourniquet test	Hypotension	Myalgia	Petechaie Ecchymoses Purpura	Severe Backache	Bleeding Mucosa or other sites	Altered mental status	Date of onset of illness	Date of sample collection	DOI	Sample Type	NS1	Dengue PCR
P13001	6	Female	2013-05-11	1-Outpatient	1	0	0	1	1	0	0	0	0	0	0	0	0	0	2013-04-22	2013-05-11	19	Acute Sample	Negative	Negative
P13002	31	Female	2013-05-13	1-Outpatient	1	0	0	1	1	0	0	0	0		0	0	0	0	2013-05-10	2013-05-13	3	Acute Sample	Equivocal	Negative
P13003	45	Male	2013-05-14	1-Outpatient	1	1	0	1	0	0	0	0	0	1	0	1	0	0	2013-05-12	2013-05-12	0	Acute Sample	Positive	Negative
P13004	24	Male	2013-05-11	1-Outpatient	1	0	0	1	1	0	0	0	0	0	0	1	0	1	2013-05-09	2013-05-14	5	Acute Sample	NEgative	Negative
P13005	22	Female	2013-05-11	1-Outpatient	1	0	0	1	0	0	0	0	0	1	0	0	1	0	2013-05-11	2013-05-14	3	Acute Sample	Negative	Negative
P13006	17	Female	2013-05-15	1-Outpatient	1	1	0	1	0	0	1	0	0	1	0	1	0	0	2013-05-14	2013-05-15	1	Acute Sample	Equivocal	Negative
P13007	22	Female	2013-05-16	1-Outpatient	1	1	1	1	0	0	1	0	0	1	0	1	0	0	2013-05-13	2013-05-16	3	Acute Sample	Equivocal	Negative
P13008	30	Female	2013-05-16	1-Outpatient	1	1	0	1	0	0	0	0	0	1	0	1	0	1	2013-05-14	2013-05-16	2	Acute Sample	Positive	Negative
P13009	8	Female	2013-05-16	1-Outpatient	1	0	0	1	0	0	0	0	0	1	0	0	1	0	2013-05-13	2013-05-16	3	Acute Sample	Positive	Negative
P13010	10	Male	2013-05-17	1-Outpatient	1	0	1	1	0	0	0	0	0	0	0	0	0	0	2013-05-17	2013-05-20	3	Acute Sample	Equivocal	Negative
P13011	43	Female	2013-05-20	1-Outpatient	1	1	0	1	0	0	1	0	0	1	0	1	0	0	2013-05-17	2013-05-17	0	Acute Sample	Positive	Negative
P13012	18	Male	2013-05-21	1-Outpatient	1	0	1	1	0	0	0	0	0	1	0	0	0	0	2013-05-20	2013-05-21	1	Acute Sample	Positive	Negative
p13013	17	Male	2013-05-22	1-Outpatient	1	0	0	1	0	0	0	0	0	1	0	0	0	0	2013-05-20	2013-05-22	2	Acute Sample	Positive	Negative
P13014	16	Female	2013-05-23	1-Outpatient	1	1	0	1	0	0	1	0	0	1	0	1	0	0	2013-05-20	2013-05-23	3	Acute Sample	Negative	Negative
P13015	60	Female	2013-05-23	1-Outpatient	1	1	0	1	0	0	1	0	0	1	0	1	0	0	2013-05-18	2013-05-24	6	Acute Sample	Positive	Negative
P13016	32	Female	2013-05-27	1-Outpatient	1	1	0	1	0	0	1	0	0	1	0	1	0	0	2013-05-25	2013-05-27	2	Acute Sample	Negative	Negative
P13017	44	Male	2013-05-27	1-Outpatient	1	1	0	1	0	0	1	0	0	1	0	1	0	0	2013-05-25	2013-05-27	2	Acute Sample	Positive	Negative
P13018	30	Female	2013-05-27	1-Outpatient	1	1	0	1	0	0	1	0	0	1	0	1	0	0	2013-05-24	2013-05-27	3	Acute Sample	NEgative	Negative
P13019	29	Male	2013-05-27	1-Outpatient	1	1	0	1	0	0	1	0	0	1	0	1	0	0	2013-05-24	2013-05-27	3	Acute Sample	NEgative	Negative
P13020	37	Male	2013-05-27	1-Outpatient	1	1	0	1	0	0	0	0	0	0	0	1	0	0	2013-05-26	2013-05-28	2	Acute Sample	NEgative	Negative
P13021	36	Female	2013-06-01	1-Outpatient	1	1	0	1	0	0	1	0	0	1	0	1	0	0	2013-05-30	2013-06-03	3	Acute Sample	Positive	Negative
P13022	30	Male	2013-06-03	1-Outpatient	1	1	0	1	0	0	0	0	0	1	0	1	0	0	2013-05-31	2013-06-03	3	Acute Sample	Negative	Negative
P13023	10	Male	2013-06-03	1-Outpatient	1	1	1	1	0	0	1	0	0	1	0	1	1	0	2013-06-01	2013-06-04	3	Acute Sample	Equivocal	Negative
P13024	50	Female	2013-06-04	1-Outpatient	1	0	0	1	0	0	1	0	0	1	0	1	0	0	2013-06-03	2013-06-04	1	Acute Sample	Negative	Negative
P13025	6	Male	2013-06-04	1-Outpatient	1	1	0	1	0	0	1	0	0	1	0	0	0	0	2013-06-02	2013-06-04	2	Acute Sample	Negative	Negative
P13026	34	Male	2013-06-05	1-Outpatient	1	0	0	1	0	0	1	0	0	1	0	1	0	0	2013-06-05	2013-06-05	0	Acute Sample	Negative	Negative
P13027	40	Female	2013-06-05	1-Outpatient	1	0	0	1	0	0	1	0	0	1	0	1	0	0	2013-06-02	2013-06-05	3	Acute Sample	Negative	Negative
P13028	24	Female	2013-06-06	1-Outpatient	1	1	0	1	1	0	1	0	0	1	1	0	1	0	2013-06-01	2013-06-06	5	Acute Sample	Positive	DEN1
P13029	48	Male	2013-06-22	1-Outpatient	1	1	0		0	0	1	0	0	1	0	1	0	0	2013-06-04	2013-06-07	3	Acute Sample	Negative	Negative
P13030	68	Male	2013-06-10	1-Outpatient	1	1	0	1	0	0	1	0	0	1	0	1	0	0	2013-06-07	2013-06-10	3	Acute Sample	Negative	Negative
P13031	23	Female	2013-06-11	1-Outpatient	1	1	0	1	0	0	1	0	0	1	0	1	0	0	2013-06-09	2013-06-11	2	Acute Sample	Negative	Negative
P13032	36	Female	2013-06-12	1-Outpatient	1	1	0	1	0	0	0	0	0	1	0	1	1	0	2013-06-07	2013-06-12	5	Acute Sample	Positive	Negative
P13033	45	Female	2013-06-14	1-Outpatient	1	1	0	1	0	0	1	0	0	1	0	1	0	0	2013-06-13	2013-06-14	1	Acute Sample	Equivocal	Negative
P13034	43	Female	2013-06-17	1-Outpatient	1	1	0	1	0	0	1	0	0	1	0	1	1	0	2013-06-10	2013-06-17	7	Acute Sample	Equivocal	Negative
P13035	24	Male	2013-06-17	1-Outpatient	1	1	0	1	0	0	1	0	0	0	0	1	0	0		2013-06-17		Acute Sample	Positive	Negative
P13036	25	Female	2013-06-19	1-Outpatient	1	1	0	1	0	0	1	0	0	1	0	1	1	0	2013-06-15	2013-06-19	4	Acute Sample	Positive	Negative
P13037	43	Male	2013-06-19	1-Outpatient	1	1	0	1	0	0	1	0	0	1	0	1	0	0	2013-06-17	2013-06-19	2	Acute Sample	Positive	Negative
P13038	28	Male	2013-06-20	1-Outpatient	1	1	0	1	0	0	1	0	0	1	0	1	0	0	2013-06-16	2013-06-20	4	Acute Sample	Positive	Negative
P13039	45	Female	2013-06-21	1-Outpatient	1	1	0	1	0	0	1	0	0	1	0	1	0	0	2013-06-20	2013-06-21	1	Acute Sample	Negative	Negative
P13040	15	Male	2013-06-21	1-Outpatient	1	1	0	1	0	0	1	0	0	1	0	1	0	0	2013-06-19	2013-06-21	2	Acute Sample	Positive	Negative
P13041	27	Male	2013-06-25	1-Outpatient	1	1	0	1	0	0	1	0	0	1	0	1	0	0	2013-06-24	2013-06-24	0	Acute Sample	Negative	Negative
P13042	16	Male	2013-06-26	1-Outpatient	1	0	0	1	0	0	0	0	0	0	0	0	1	0	2013-06-26	2013-06-26	0	Acute Sample	Negative	Negative
P13043	26	Male	2013-06-26	1-Outpatient	1	1	0	1	0	0	1	0	0	1	0	1	0	0	2013-06-25	2013-06-26	1	Acute Sample	Positive	Negative
P13044	30	Male	2013-06-27	1-Outpatient	1	0	0	1	0	0	0	0	0	1	0	0	1	0	2013-06-24	2013-06-27	3	Acute Sample	Equivocal	Negative
P13045	34	Female	2013-06-28	1-Outpatient	1	1	0	1	0	0	1	0	0	1	0	1	0	0		2013-06-28		Acute Sample	Negative	DEN1
P13046	28	Male	2013-06-29	1-Outpatient	1	1	0	1	0	0	0	0	0	1	0	1	0	0		2013-06-29		Acute Sample	Negative	Negative
P13047	24	Male	2013-06-27	1-Outpatient	1	1	0	1	0	0	1	0	0	1	0	1	0	0	2013-06-24	2013-06-29	5	Acute Sample	Negative	Negative
P13048	11	Male	2013-07-02	1-Outpatient	1	1	0	1	0	0	1	0	0	0	0	0		0		2013-07-02		Acute Sample	Equivocal	Negative
P13049	27	Male	2013-07-03	1-Outpatient	1	1	0	1	0	0	1	0	0	1	0	1	0	0	2013-07-03	2013-07-03	0	Acute Sample	Positive	Negative
P13050	43	Male	2013-07-03	1-Outpatient	1	1	0	1	0	0	1	0	0	1	0	1	0	0	2013-07-01	2013-07-03	2	Acute Sample	Positive	Negative
P13051	30	Male	2013-07-04	1-Outpatient	1	1	0	1	0	0	1	0	0	1	0	1	0	0	2013-07-03	2013-07-04	1	Acute Sample	Negative	Negative
P13052	50	Male	2013-07-05	2-Emergency (Outpatient)	1	1	0	1	0	0	0	0	0	1	0	1	0	0	2013-07-02	2013-07-05	3	Acute Sample	Positive	DEN1
P13053	35	Male	2013-07-08	1-Outpatient	1	1	0	0	0	0	1	0	0	1	0	1	0	0	2013-07-05	2013-07-08	3	Acute Sample	Negative	Negative
P13054	57	Female	2013-07-08	2-Emergency (Outpatient)	1	0	0	1	0	0	1	0	0	1	0	1	0	0	2013-07-04	2013-07-08	4	Acute Sample	Negative	Negative
P13055	11	Male	2013-07-08	2-Emergency (Outpatient)	1	0	0	1	0	0	1	0	0	1	0	0	0	0	2013-07-05	2013-07-08	3	Acute Sample	Negative	Negative
P13056	19	Female	2013-07-10	2-Emergency (Outpatient)	1	1	0	1	0	0	0	0	0	1	0	1	0	0	2013-07-08	2013-07-10	2	Acute Sample	Negative	Negative
P13057	25	Female	2013-07-10	2-Emergency (Outpatient)	1	1	0	1	0	0	1	0	0	1	0	1	0	0	2013-07-07	2013-07-10	3	Acute Sample	Negative	Negative
P13058	21	Female	2013-07-11	2-Emergency (Outpatient)	1	1	0	1	0	0	1	0	0	1	0	1	0	0	2013-07-08	2013-07-11	3	Acute Sample	Positive	DEN1
P13059	25	Male	2013-07-11	1-Outpatient	1	1	0	1	0	0	1	0	0	1	0	1	0	0	2013-07-09	2013-07-11	2	Acute Sample	Negative	DEN1
P13060	20	Male	2013-07-15	1-Outpatient	1	1	0	1	0	0	1	0	0	1	0	1	0	0	2013-07-13	2013-07-15	2	Acute Sample	Negative	DEN1
P13061	34	Male	2013-07-15	1-Outpatient	1	1	0	1	0	0	1	0	0	1	0	1	0	0	2013-07-10	2013-07-15	5	Acute Sample	Negative	Negative
P13062	26	Female	2013-07-16	1-Outpatient	1	1	0	1	1	0	1	0	0	1	1	1	0	0	2013-07-13	2013-07-16	3	Acute Sample	Positive	DEN1
P13063	33	Male	2013-07-16	1-Outpatient	1	1	0	1	0	0	1	0	0	1	1	1	0	0	2013-07-11	2013-07-16	5	Acute Sample	Negative	Negative
P13064	21	Male	2013-07-16	1-Outpatient	1	1	0	1	0	0	1	0	0	1	0	1	0	0	2013-07-13	2013-07-16	3	Acute Sample	Positive	DEN1
P13065	25	Male	2013-07-17	1-Outpatient	1	1	0	1	0	0	1	0	0	1	0	1	1	0	2013-07-13	2013-07-17	4	Acute Sample	Negative	Negative
P13066	56	Male	2013-07-18	1-Outpatient	1	1	0	1	0	0	1	0	0	1	0	1	0	0	2013-07-16	2013-07-18	2	Acute Sample	Negative	Negative
P13067	28	Male	2013-07-18	1-Outpatient	1	1	0	1	0	0	1	0	0	1	0	1	0	0	2013-07-15	2013-07-18	3	Acute Sample	Equivocal	DEN1
P13068	33	Female	2013-07-19	1-Outpatient	1	1	0	1	0	0	1	0	0	1	0	1	0	0	2013-07-17	2013-07-19	2	Acute Sample	Negative	Negative
P13069	17	Male	2013-07-19	1-Outpatient	1	1	0	1	0	0	1	0	0	1	0	1	0	0	2013-07-15	2013-07-19	4	Acute Sample	Negative	Negative
P13070	18	Male	2013-07-22	1-Outpatient	1	1	0	1	0	0	1	0	0	1	0	1	0	0	2013-07-19	2013-07-22	3	Acute Sample	Negative	Negative
P13071	25	Male	2013-07-25	1-Outpatient	1	1	0	1	0	0	1	0	0	1	0	1	0	0	2013-07-21	2013-07-25	4	Acute Sample	Negative	Negative
P13072	39	Female	2013-07-27	1-Outpatient	1	0	0	1	0	0	1	0	0	1	0	1	0	0	2013-07-22	2013-07-27	5	Acute Sample	Negative	Negative
P13073	14	Male	2013-07-27	1-Outpatient	1	1	0	1	0	0	1	0	0	1	0	1	0	0	2013-07-25	2013-07-27	2	Acute Sample	Negative	Negative
P13074	18	Male	2013-07-29	1-Outpatient	1	0	0	1	1	0	0	0	0	1	1	0	0	0	2013-07-24	2013-07-29	5	Acute Sample	Positive	Negative
P13075	20	Female	2013-07-29	1-Outpatient	1	1	0	1	1	0	1	0	0	0	0	1	0	0	2013-07-25	2013-07-29	4	Acute Sample	Positive	Negative
P13076	21	Male	2013-07-30	1-Outpatient	1	1	0	1	0	0	1	0	0	1	0	1	0	0	2013-07-27	2013-07-30	3	Acute Sample	Negative	Negative
P13077	36	Male	2013-07-31	1-Outpatient	1	0	0	0	0	0	1	0	0	1	0	1	0	0	2013-07-28	2013-07-31	3	Acute Sample	Negative	DEN2
P13078	27	Female	2013-08-01	1-Outpatient	1	1	0	1	0	0	1	0	0	0	0	1	0	0	2013-07-30	2013-08-01	2	Acute Sample	Negative	Negative
P13079	20	Male	2013-08-01	1-Outpatient	1	0	0	1	1	0	1	0	0	1	1	0	0	0	2013-07-31	2013-08-01	1	Acute Sample	Positive	DEN1
P13080	24	Male	2013-08-14	1-Outpatient	1	1	0	1	1	0	1	0	0	1	1	1	0	0		2013-08-14		Acute Sample	Positive	DEN1
P13081	29	Female	2013-08-15	1-Outpatient	1	1	0	1	0	0	1	0	0	1	0	1	0	0	2013-08-12	2013-08-15	3	Acute Sample	Positive	Negative
P13082	33	Male	2013-08-15	1-Outpatient	1	1	0	1	0	0	1	0	0	1	0	1	1	0	2013-08-12	2013-08-15	3	Acute Sample	Positive	DEN1
P13083	21	Female	2013-08-15	1-Outpatient	1	1	0	1	1	0	1	1	0	1	1	1	0	0	2013-08-08	2013-08-15	7	Acute Sample	Negative	Negative
P13084	25	Male	2013-08-15	1-Outpatient	1	1	0	1	0	0	1	0	0	1	0	1	0	0	2013-08-12	2013-08-15	3	Acute Sample	Positive	DEN1
P13085	32	Female	2013-08-16	1-Outpatient	1	1	0	1	0	0	1	0	0	1	0	0	0	0	2013-08-15	2013-08-16	1	Acute Sample	Positive	DEN1
P13086	29	Male	2013-08-17	1-Outpatient	1	1	0	1	0	0	1	0	0	1	0	1	0	0	2013-08-14	2013-08-17	3	Acute Sample	Positive	DEN1
P13087	15	Female	2013-08-17	1-Outpatient	1	1	0	1	1	0	0	1	0	1	1	1	0	0	2013-08-11	2013-08-17	6	Acute Sample	Equivocal	Negative
P13088	18	Female	2013-08-19	1-Outpatient	1	1	0	1	0	0	1	0	0	1	0	1	0	0	2013-08-15	2013-08-19	4	Acute Sample	Positive	Negative
P13089	26	Male	2013-08-20	1-Outpatient	1	1	0	1	1	0	1	0	0	1	1	1	0	0	2013-08-17	2013-08-20	3	Acute Sample	Positive	DEN1
P13090	33	Male	2013-08-20	1-Outpatient	1	1	0	1	0	1	1	1	1	1	0	1	0	0	2013-08-17	2013-08-20	3	Acute Sample	Negative	Negative
P13091	29	Female	2013-08-21	1-Outpatient	1	1	0	1	1	0	1	1	0	1	1	1	0	0	2013-08-16	2013-08-21	5	Acute Sample	Negative	Negative
P13092	34	Male	2013-08-21	1-Outpatient	1	1	0	1	0	0	1	0	0	1	0	1	0	0	2013-08-18	2013-08-21	3	Acute Sample	Negative	Negative
P13093	23	Female	2013-08-17	1-Outpatient	1	1	0	1	0	0	1	0	0	1	0	1	1	0		2013-08-22		Acute Sample	Positive	DEN1
P13094	29	Male	2013-08-22	1-Outpatient	1	1	0	1	1	0	1	0	0	1	1	1	0	0	2013-08-18	2013-08-23	5	Acute Sample	Negative	Negative
P13095	46	Female	2013-08-23	1-Outpatient	1	1	0	1	1	0	1	0	0	1	0	1	0	0	2013-08-19	2013-08-23	4	Acute Sample	Negative	Negative
P13096	21	Male	2013-08-23	1-Outpatient	1	1	0	1	1	0	1	0	0	1	1	1	0	0	2013-08-20	2013-08-23	3	Acute Sample	Positive	Negative
P13097	25	Male	2013-08-23	2-Emergency (Outpatient)	1	1	0	1	1	0	1	1	0	1	1	1	1	0	2013-08-17	2013-08-24	7	Acute Sample	Negative	Negative
P13099	32	Female	2013-08-31	1-Outpatient	1	1	0	1	1	0	1	1	0	1	1	1	0	0	2013-08-27	2013-08-31	4	Acute Sample	Positive	DEN1
P13100	28	Female	2013-08-31	1-Outpatient	1	1	0	1	0	0	1	1	0	1	0	1	0	0	2013-08-29	2013-08-31	2	Acute Sample	Positive	DEN1
P13101	49	Male	2013-09-02	1-Outpatient	1	1	0	1	0	0	1	0	0	1	0	1	0	0	2013-08-29	2013-09-02	4	Acute Sample	Positive	DEN1
P13102	51	Male	2013-09-02	1-Outpatient	1	1	0	1	1	0	1	0	0	1	1	1	0	0	2013-08-21	2013-09-02	11	Acute Sample	Negative	Negative
P13103	60	Male	2013-09-02	1-Outpatient	1	1	0	1	0	0	1	0	0	1	0	1	0	0	2013-08-30	2013-09-02	2	Acute Sample	Negative	Negative
P13104	26	Male	2013-09-02	1-Outpatient	1	1	0	1	0	0	1	0	0	1	0	1	0	0	2013-08-30	2013-09-02	3	Acute Sample	Negative	Negative
P13105	20	Male	2013-09-07	1-Outpatient	1	1	0	1	0	0	1	0	0	1	0	1	0	0	2013-09-04	2013-09-07	3	Acute Sample	Positive	DEN1
P13106	56	Male	2013-09-07	1-Outpatient	1	1	0	1	0	0	1	0	0	1	0	1	0	0	2013-09-03	2013-09-07	4	Acute Sample	Positive	DEN1
P13107	23	Female	2013-09-09	1-Outpatient	1	1	0	1	1	0	1	1	0	1	1	1	1	0	2013-09-03	2013-09-09	6	Acute Sample	Positive	Negative
P13108	30	Female	2013-09-09	1-Outpatient	1	1	0	1	1	0	1	0	0	1	0	1	0	0	2013-09-03	2013-09-09	6	Acute Sample	Positive	Negative
P13109	23	Female	2013-09-10	1-Outpatient	1	1	0	1	0	0	1	0	0	1	0	1	0	0	2013-09-06	2013-09-10	4	Acute Sample	Positive	DEN1
P13110	44	Male	2013-09-11	1-Outpatient	1	1	0	1	1	0	1	1	0	1	1	1	1	0	2013-09-09	2013-09-11	2	Acute Sample	Positive	Negative
P13111	18	Female	2013-09-11	1-Outpatient	1	1	0	1	0	0	1	0	0	1	1	1	0	0	2013-09-07	2013-09-11	4	Acute Sample	Negative	Negative
P13112	41	Male	2013-09-11	1-Outpatient	1	1	0	1	0	0	1	0	0	1	0	1	0	0	2013-09-09	2013-09-11	2	Acute Sample	Negative	Negative
P13113	26	Female	2013-09-11	1-Outpatient	1	1	0	1	0	0	1	0	0	1	0	1	0	0	2013-09-06	2013-09-11	5	Acute Sample	Positive	DEN1
P13114	10	Male	2013-09-11	1-Outpatient	1	1	0	1	0	0	1	0	0	1	0	1	0	0	2013-09-04	2013-09-11	7	Acute Sample	Negative	Negative
P13115	14	Female	2013-09-12	1-Outpatient	1	1	0	1	1	0	1	1	0	1	1	1	0	0	2013-09-05	2013-09-12	7	Acute Sample	Positive	Negative
P13116	26	Female	2013-09-12	1-Outpatient	1	1	0	1	1	0	1	0	0	1	0	1	0	0	2013-09-10	2013-09-12	2	Acute Sample	Negative	DEN1
P13117	50	Male	2013-09-12	1-Outpatient	1	1	0	1	0	0	1	0	0	1	0	1	0	0	2013-09-08	2013-09-12	4	Acute Sample	Negative	DEN1
P13118	27	Female	2013-09-12	1-Outpatient	1	1	0	1	1	0	1	0	0	1	1	1	1	0	2013-09-07	2013-09-12	5	Acute Sample	Positive	Negative
P13119	33	Male	2013-09-12	1-Outpatient	1	1	0	1	1	0	1	1	0	1	0	1	0	0	2013-09-07	2013-09-12	5	Acute Sample	Positive	Negative
P13120	9	Male	2013-09-17	1-Outpatient	1	1	0	1	0	0	1	0	0	1	0	1	1	0	2013-09-10	2013-09-17	7	Acute Sample	Negative	Negative
P13121	21	Female	2013-09-16	1-Outpatient	1	1	0	1	1	0	1	0	0	1	0	1	0	0	2013-09-11	2013-09-17	6	Acute Sample	Positive	Negative
P13122	20	Female	2013-09-17	1-Outpatient	1	1	0	1	1	1	1	1	0	1	1	1	1	0	2013-09-10	2013-09-17	7	Acute Sample	Positive	DEN2
P13123	32	Male	2013-09-17	1-Outpatient	1	1	0	1	1	0	1	0	0	1	1	1	0	0	2013-09-12	2013-09-18	6	Acute Sample	Positive	Negative
P13124	30	Female	2013-09-18	1-Outpatient	1	1	0	1	1	0	1	1	0	1	1	1	0	0	2013-09-12	2013-09-18	6	Acute Sample	Positive	Negative
P13125	7	Female	2013-09-19	1-Outpatient	1	0	0	1	1	0	1	0	0	1	0	1	0	0	2013-09-16	2013-09-19	3	Acute Sample	Positive	Negative
P13126	60	Female	2013-09-19	1-Outpatient	1	0	0	1	1	0	1	0	0	1	1	1	0	0	2013-09-17	2013-09-19	2	Acute Sample	Positive	DEN1
P13127	36	Female	2013-09-20	1-Outpatient	1	1	0	1	0	0	1	0	0	1	0	1	0	0	2013-09-17	2013-09-20	3	Acute Sample	Negative	DEN1
P13128	28	Male	2013-09-20	1-Outpatient	1	1	0	1	0	0	1	0	0	1	0	1	0	0	2013-09-18	2013-09-20	2	Acute Sample	Positive	DEN1
P13129	28	Male	2013-09-24	1-Outpatient	1	1	0	1	0	0	0	0	0	1	0	1	0	0	2013-09-23	2013-09-24	1	Acute Sample	Positive	Negative
P13130	39	Male	2013-09-24	1-Outpatient	1	1	0	1	0	0	1	0	0	1	0	1	0	0	2013-09-21	2013-09-24	3	Acute Sample	Negative	Negative
P13131	24	Female	2013-09-24	1-Outpatient	1	1	0	1	1	0	1	0	0	1	1	1	0	0	2013-09-19	2013-09-24	5	Acute Sample	Positive	Negative
P13132	27	Male	2013-09-24	1-Outpatient	1	1	0	1	0	0	1	0	0	1	0	1	0	0	2013-09-20	2013-09-24	4	Acute Sample	Negative	Negative
P13133	37	Male	2013-09-23	1-Outpatient	1	1	0	1	1	0	1	1	0	1	1	1	0	0	2013-09-20	2013-09-24	4	Acute Sample	Positive	Negative
P13134	25	Male	2013-09-23	1-Outpatient	1	1	0	1	1	0	1	0	0	1	1	1	0	0	2013-09-19	2013-09-25	6	Acute Sample	Positive	Negative
P13135	14	Male	2013-09-26	1-Outpatient	1	1	0	1	0	0	1	0	0	1	0	1	0	0		2013-09-26		Acute Sample	Positive	DEN1
P13136	33	Male	2013-09-26	1-Outpatient	1	1	0	1	0	0	0	0	0	1	0	1	0	0		2013-09-26		Acute Sample	Positive	DEN1
P13137	31	Female	2013-09-26	1-Outpatient	1	1	0	1	0	0	1	0	0	1	0	1	0	0	2013-09-24	2013-09-26	2	Acute Sample	Positive	DEN1
P13138	25	Female	2013-09-27	1-Outpatient	1	1	0	1	0	0	1	0	0	1	0	1	0	0	2013-09-24	2013-09-27	3	Acute Sample	Positive	DEN1
P13139	38	Male	2013-09-28	1-Outpatient	1	1	0	1	0	0	1	0	0	1	0	1	0	0	2013-09-27	2013-09-28	1	Acute Sample	Positive	DEN1
P13140	44	Male	2013-10-03	1-Outpatient	1	1	0	1	0	0	1	0	0	1	0	1	0	0	2013-10-02	2013-10-03	1	Acute Sample	Positive	DEN1
P13141	47	Female	2013-10-03	1-Outpatient	1	1	0	1	0	0	1	0	0	1	0	1	0	0	2013-10-01	2013-10-03	2	Acute Sample	Negative	DEN1
P13142	38	Male	2013-10-10	1-Outpatient	1	1	0	1	0	0	1	0	0	1	0	1	0	0	2013-10-07	2013-10-10	3	Acute Sample	Negative	Negative
P13143	6	Male	2013-10-11	1-Outpatient	1	1	0	1	0	0	1	0	0	1	1	1	0	0	2013-10-06	2013-10-11	5	Acute Sample	Positive	Negative
P13144	9	Female	2013-10-15	1-Outpatient	1	1	0	1	1	0	0	0	0	1	0	0	0	0	2013-10-14	2013-10-15	1	Acute Sample	Positive	DEN1
P13145	42	Male	2013-10-15	3-Admitted	1	1	1	1	0	1	0	0	1	1		0	1	1	2013-10-11	2013-10-15	4	Acute Sample	Negative	DEN3
P13146	27	Female	2013-10-15	1-Outpatient	1	1	0	1	1	0	1	1	0	1	1	1	0	0	2013-10-12	2013-10-16	4	Acute Sample	Negative	Negative
P13147	26	Female	2013-10-17	1-Outpatient	1	1	0	1	1	0	1	1	0	1	0	1	0	0	2013-10-14	2013-10-17	3	Acute Sample	Negative	DEN1
P13148	25	Female	2013-10-23	1-Outpatient	1	1	0	1	0	0	1	0	0	1	0	1	0	0	2013-10-20	2013-10-23	3	Acute Sample	Equivocal	DEN1
P13149	34	Female	2013-10-23	1-Outpatient	1	1	0	1	0	0	1	0	0	1	0	1	0	0	2013-10-20	2013-10-23	3	Acute Sample	Negative	Negative
P13150	23	Male	2013-10-23	1-Outpatient	1	0	0	1	0	0	1	0	0	1	0	1	1	0	2013-10-20	2013-10-23	3	Acute Sample	Positive	DEN1
P13151	9	Female	2013-10-24	1-Outpatient	1	1	0	1	0	0	1	0	0	1	0	0	0	0	2013-10-21	2013-10-24	3	Acute Sample	Negative	Negative
P13152	14	Female	2013-10-24	1-Outpatient	1	1	0	1	0	0	1	0	0	1	0	1	1	0	2013-10-21	2013-10-24	3	Acute Sample	Positive	DEN1
P13153	47	Male	2013-10-24	1-Outpatient	1	1	0	1	0	0	1	0	0	1	0	0	0	0	2013-10-21	2013-10-24	3	Acute Sample	Positive	DEN1
P13154	27	Male	2013-10-24	1-Outpatient	1	1	0	1	1	0	1	0	0	1	0	1	0	0	2013-10-21	2013-10-24	3	Acute Sample	Positive	DEN1
P13155	20	Male	2013-10-24	1-Outpatient	1	0	0	1	0	0	0	0	0	0	0	1	0	0	2013-10-21	2013-10-24	3	Acute Sample	Equivocal	DEN1
P13156	19	Male	2013-10-28	1-Outpatient	1	1	0	1	0	0	1	0	0	1	0	1	0	0	2013-10-25	2013-10-28	3	Acute Sample	Positive	DEN1
P13157	20	Female	2013-10-30	1-Outpatient	1	1	0	1	0	0	1	0	0	1	0	1	0	0	2013-10-27	2013-10-30	3	Acute Sample	Negative	Negative
P13158	20	Female	2013-10-30	1-Outpatient	1	1	0	1	0	0	1	0	0	1	0	1	0	0	2013-10-27	2013-10-30	3	Acute Sample	Negative	Negative
P13159	44	Male	2013-10-30	1-Outpatient	1	1	0	1	0	0	1	0	0	1	0	1	0	0	2013-10-29	2013-10-30	1	Acute Sample	Negative	DEN1
P13160	33	Male	2013-11-02	1-Outpatient	1	1	0	1	0	0	1	0	0	1	0	1	0	0	2013-10-31	2013-11-02	2	Acute Sample	Positive	DEN1
P13161	32	Female	2013-11-04	1-Outpatient	1	1	0	1	0	0	1	0	0	1	0	0	0	0	2013-11-02	2013-11-04	2	Acute Sample	Positive	Negative
P13162	36	Male	2013-11-06	1-Outpatient	1	1	1	1	0	0	1	0	0	1	0	1	1	0	2013-11-03	2013-11-06	3	Acute Sample	Positive	DEN1
P13163	42	Male	2013-11-07	1-Outpatient	1	1	0	1	0	0	1	0	0	1	0	1	0	0	2013-11-04	2013-11-07	3	Acute Sample	Positive	DEN1
P13164	20	Male	2013-11-07	1-Outpatient	1	1	0	1	1	0	1	1	0	1	0	1	0	0	2013-11-01	2013-11-07	6	Acute Sample	Positive	Negative
P13165	26	Female	2013-11-20	1-Outpatient	1	1	0	1	1	0	1	0	0	1	0	1	0	0	2013-11-14	2013-11-20	6	Acute Sample	Positive	Negative
P13166	25	Male	2013-11-20	1-Outpatient	1	1	0	1	1	0	1	0	0	1	0	1	0	0	2013-11-17	2013-11-20	3	Acute Sample	Positive	DEN1
P13167	24	Female	2013-11-22	1-Outpatient	1	1	0	1	1	0	1	0	0	1	0	1	1	0	2013-11-19	2013-11-22	3	Acute Sample	Positive	DEN1
P13168	25	Male	2013-11-28	1-Outpatient	1	1	0	1	1	0	0	0	0	1	0	1	0	0	2013-11-25	2013-11-28	3	Acute Sample	Negative	Negative
P13169	35	Female	2013-12-02	1-Outpatient	1	1	0	1	0	0	1	0	0	1	0	1	0	0	2013-11-30	2013-12-02	2	Acute Sample		DEN1
P14001	20	Female	2014-01-06	1-Outpatient	1	1	0	1	0	0	1	0	0	1	0	1	0	0	2014-01-03	2014-01-06	5	Acute Sample	Negative	Negative
P14003	49	Female	2014-02-13	1-Outpatient	1	1	0	1	0	0	1	0	0	1	0	1	0	0	2014-02-09	2014-02-12	3	Acute Sample	Negative	Negative
P14004	43	Female	2014-02-13	1-Outpatient	1	1	0	1	0	0	1	0	0	1	0	1	0	0	2014-02-10	2014-02-13	3	Acute Sample	Negative	Negative
P14005	28	Male	2014-02-24	1-Outpatient	1	1	0	1	0	0	1	0	0	1	0	1	0	0	2014-02-22	2014-02-24	2	Acute Sample	Negative	Negative
P14006	11	Female	2014-03-04	1-Outpatient	1	1	0	1	0	0	1	0	0	1	0	0	0	0	2014-03-01	2014-02-04	3	Acute Sample	Negative	Negative
P14007	26	Female	2014-03-14	1-Outpatient	1	1	0	1	0	0	1	0	0	1	0	1	0	0	2014-03-12	2014-04-14	2	Acute Sample	Negative	Negative
P14008	17	Female	2014-04-15	1-Outpatient	1	1	0	0	0	0	0	0	0	1	0	1	0	0	2014-04-13	2014-04-15	2	Acute Sample	Negative	Negative
P14009	24	Female	2014-04-18	1-Outpatient	1	1	0	1	0	0	1	0	0	1	0	1	0	0	2014-04-16	2014-04-18	2	Acute Sample	Negative	Negative
P14010	10	Male	2014-04-19	1-Outpatient	1	1	0	1	0	0	1	0	0	1	0	1	0	0	2014-04-16	2014-04-19	1	Acute Sample	Negative	Negative
P14011	48	Male	2014-04-19	1-Outpatient	1	1	0	1	0	0	1	0	0	1	0	0	0	0	2014-04-19	2014-04-19	0	Acute Sample	Negative	Negative
P14012	22	Female	2014-04-22	1-Outpatient	1	1	0	1	0	0	1	0	0	1	0	1	0	0	2014-04-19	2014-04-22	3	Acute Sample	Negative	Negative
P14013	2	Female	2014-04-25	1-Outpatient	1	0	0	1	0	0	1	0	0	1	0	0	0	0	2014-04-23	2014-04-25	2	Acute Sample	Negative	Negative
P14014	18	Male	2014-04-25	1-Outpatient	1	1	0	1	0	0	1	0	0	1	0	1	0	0	2014-04-23	2014-04-25	2	Acute Sample	Negative	Negative
P14015	59	Female	2014-04-30	1-Outpatient	1	1	0	1	0	0	1	0	0	0	0	1	0	0	2014-04-28	2014-04-30	2	Acute Sample	Negative	Negative
P14016	46	Female	2014-05-01	1-Outpatient	1	1	0	1	0	0	1	0	0	1	0	1	0	0	2014-04-25	2014-05-01	6	Acute Sample	Negative	Negative
P14017	40	Female	2014-05-01	1-Outpatient	1	1	0	1	0	0	1	0	0	1	0	1	0	0	2014-05-24	2014-05-01	7	Acute Sample	Negative	Negative
P14018	70	Female	2014-05-03	1-Outpatient	1	1	0	1	0	0	1	0	0	1	0	1	0	0	2014-03-01	2014-05-03	2	Acute Sample	Negative	Negative
P14019	38	Male	2014-05-05	1-Outpatient	1	1	0	1	0	0	1	0	0	1	0	1	1	0	2014-05-03	2014-05-05	2	Acute Sample	Negative	Negative
P14020	13	Male	2014-05-06	1-Outpatient	1	1	0	1	0	0	1	0	0	1	0	1	0	0	2014-05-04	2014-05-06	2	Acute Sample	Negative	Negative
P14021	30	Female	2014-05-07	1-Outpatient	1	1	0	1	0	0	1	0	0	1	0	1	0	0	2014-05-03	2014-05-07	4	Acute Sample	Negative	Negative
P14022	34	Male	2014-05-07	1-Outpatient	1	1	0	1	0	0	1	0	0	1	0	1	0	0	2014-05-04	2014-05-07	3	Acute Sample	Negative	Negative
P14023	6	Female	2014-05-12	1-Outpatient	1	1	1	1	0	0	1	0	0	1	0	1	1	0		2014-05-12		Acute Sample	Negative	Negative
P14024	27	Female	2014-05-12	1-Outpatient	1	1	0	1	0	0	1	0	0	1	0	1	0	0	2014-05-10	2014-05-12	2	Acute Sample	Negative	Negative
P14025	16	Female	2014-05-13	1-Outpatient	1	1	0	1	0	0	1	0	0	0	0	1	0	0	2014-05-11	2014-05-13	2	Acute Sample	Negative	Negative
P14026	5	Female	2014-05-13	1-Outpatient	1	1	0	1	0	0	1	0	0	0	0	1	0	0	2014-05-11	2014-05-13	2	Acute Sample	Negative	Negative
P14027	61	Female	2014-05-13	1-Outpatient	1	1	0	1	0	0	1	1	0	1	0	0	0	0	2014-05-11	2014-05-13	2	Acute Sample	Negative	Negative
P14028	36	Male	2014-05-23	1-Outpatient	1	1	0	1	0	0	1	0	0	1	0	1	0	0	2014-05-17	2014-05-23	3	Acute Sample	Negative	Negative
P14029	36	Female	2014-05-14	1-Outpatient	1	1	0	1	0	0	1	0	0	1	0	1	0	0	2014-05-14	2014-05-14	0	Acute Sample	Negative	Negative
P14030	19	Female	2014-05-14	1-Outpatient	1	1	0	1	0	0	1	0	0	1	0	0	0	0	2014-05-09	2014-05-14	5	Acute Sample	Positive	Negative
P14031	36	Male	2014-05-16	1-Outpatient	1	1	0	1	1	0	1	1	0	1	1	1	1	0	2014-05-11	2014-05-16	5	Acute Sample	Negative	Negative
P14032	73	Male	2014-05-16	1-Outpatient	1	1	0	1	0	0	1	0	0	1	0	1	0	0	2014-05-14	2014-05-16	2	Acute Sample	Negative	Negative
P14033	16	Female	2014-05-19	1-Outpatient	1	1	0	1	1	0	1	0	0	1	0	1	0	0	2014-05-17	2014-05-19	2	Acute Sample	Negative	Negative
P14034	31	Female	2014-05-19	1-Outpatient	1	1	0	1	0	0	1	0	0	1	0	1	0	0	2014-05-17	2014-05-19	2	Acute Sample	Negative	Negative
P14035	60	Female	2014-05-20	1-Outpatient	1	1	0	1	0	0	0	0	0	1	0	1	0	0	2014-05-18	2014-05-20	2	Acute Sample	Negative	Negative
P14036	23	Male	2014-05-19	1-Outpatient	1	1	0	1	0	0	1	0	0	1	0	1	0	0	2014-05-17	2014-05-20	3	Acute Sample	Negative	Negative
P14037	44	Female	2014-05-21	1-Outpatient	1	1	0	1	0	0	0	0	0	1	0	1	0	0	2014-05-17	2014-05-21	4	Acute Sample	Negative	Negative
P14038	29	Female	2014-05-22	1-Outpatient	1	1	0	1	0	0	1	0	0	1	0	1	0	0		2014-05-22		Acute Sample	Negative	Negative
P14039	30	Female	2014-05-26	1-Outpatient	1	1	0	1	0	0	1	0	0	1	0	1	0	0	2014-05-24	2014-05-26	2	Acute Sample	Negative	Negative
P14040	23	Male	2014-05-27	1-Outpatient	1	1	1	1	0	0	1	0	0	0	0	1	1	0	2014-05-24	2014-05-27	3	Acute Sample	Negative	DEN2
P14041	20	Female	2014-05-28	1-Outpatient	1	0	1	0	0	0	0	0	1	0	0	1	1	1	2014-05-27	2014-05-28	1	Acute Sample	Negative	Negative
P14042	40	Male	2014-05-28	1-Outpatient	1	0	0	0	1	0	0	0	0	0	0	0	0	0	2014-05-25	2014-05-28	3	Acute Sample	Negative	Negative
P14043	17	Female	2014-05-30	1-Outpatient	1	1	1	1	0	0	1	0	1	1	0	1	1	0	2014-05-28	2014-05-30	2	Acute Sample	Negative	Negative
P14044	29	Female	2014-05-31	1-Outpatient	1	1	0	1	0	0	1	0	0	1	0	1	0	0	2014-05-29	2014-05-31	2	Acute Sample	Negative	Negative
P14045	47	Male	2014-06-02	1-Outpatient	1	1	0	1	0	0	1	0	0	1	0	1	0	0	2014-05-30	2014-06-02	3	Acute Sample	Negative	Negative
P14046	22	Female	2014-06-02	1-Outpatient	1	1	0	0	0	0	1	0	0	1	0	1	0	0		2014-06-02		Acute Sample	Negative	Negative
P14047	37	Female	2014-06-07	1-Outpatient	1	1	0	1	0	0	0	0	0	1	0	1	0	0	2014-06-05	2014-06-07	2	Acute Sample	Negative	Negative
P14048	22	Female	2014-06-11	1-Outpatient	1	1	0	1	0	1	1	0	0	0	0	1	1	0	2014-05-20	2014-06-11	22	Acute Sample	Negative	Negative
S14001	53	Male	2014-03-04	1-Outpatient	1	0	0	1	0	0	0	0	0	0	0	0	0	0		2014-03-04		Acute Sample	Negative	Negative
S14002	19	Male	2014-04-22	1-Outpatient	1	0	0	1	0	0	0	0	0	1	0	0	0	0	2014-04-18	2014-04-22	4	Acute Sample	Negative	Negative
S14003	40	Female	2014-04-22	1-Outpatient	1	0	0	1	0	0	0	0	0	1	0	0	0	0	2014-04-19	2014-04-22	3	Acute Sample	Negative	Negative
S14004	20	Female	2014-05-10	1-Outpatient	1	0	0	1	0	0	0	0	0	1	0	0	0	0		2014-09-02		Acute Sample	Positive	Negative
S14005	4	Male	2014-05-14	1-Outpatient	1	1	0	1	0	0	0	0	0	1	0	1	0	0	2014-02-28	2014-03-04	4	Acute Sample	Negative	DEN3
S14006	49	Male	2014-05-03	1-Outpatient	1	1	0	1	0	0	0	0	0	1	0	0	0	0	2014-04-28	2014-05-03	3	Acute Sample	Negative	Negative
S14007	54	Male	2014-05-29	1-Outpatient	1	1	0	1	0	0	1	0	0	1	0	1	0	0	2014-05-26	2014-05-29	3	Acute Sample	Negative	Negative
S14008	32	Female	2014-06-03	1-Outpatient	1	1	0	1	0	0	1	0	0	1	0	0	0	0		2014-05-10		Acute Sample	Negative	Negative
S14009	50	Female	2014-06-03	1-Outpatient	1	0	0	1	0	0	0	0	0	1	0	0	0	0	2014-05-27	2014-06-03	7	Acute Sample	Negative	Negative
P14049	27	Female	2014-06-16	1-Outpatient	1	1	0	1	0	0	1	0	0	1	0	1	0	0	2014-06-14	2014-06-16	2	Acute Sample	Negative	Negative
P14050	46	Male	2014-06-16	1-Outpatient	1	1	0	1	1	0	1	0	0	1	0	1	0	0	2014-06-16	2014-06-16	0	Acute Sample	Negative	Negative
P14051	38	Male	2014-06-17	1-Outpatient	1	1	0	1	0	0	1	0	0	1	0	1	0	0	2014-06-15	2014-06-17	2	Acute Sample	Negative	Negative
P14052	13	Female	2014-06-17	1-Outpatient	1	0	0	1	1	0	0	0	0	0	1	0	1	0	2014-06-12	2014-06-17	5	Acute Sample	Negative	Negative
P14053	22	Male	2014-06-18	1-Outpatient	1	1	1	1	0	0	1	0	0	1	0	1	0	0	2014-06-14	2014-06-18	4	Acute Sample	Negative	Negative
P14054	23	Female	2014-06-19	1-Outpatient	1	1	0	1	0	0	1	0	0	0	0	1	0	0	2014-06-18	2014-06-19	1	Acute Sample	Negative	Negative
P14055	60	Female	2014-06-23	1-Outpatient	1	1	0	1	0	0	0	0	0	1	0	1	1	0	2014-06-11	2014-06-23	12	Acute Sample	Negative	Negative
P14056	34	Female	2014-06-25	1-Outpatient	1	0	0	0	1	0	0	0	0	0	1	0	0	0	2014-06-21	2014-06-25	4	Acute Sample	Negative	Negative
P14057	15	Male	2014-06-25	1-Outpatient	1	1	0	0	1	0	1	0	0	1	1	1	1	0	2014-06-23	2014-06-25	2	Acute Sample	Negative	Negative
P14058	71	Female	2014-06-25	1-Outpatient	1	0	0	0	1	1	0	0	0	0	0	1	0	0		2014-06-25		Acute Sample	Negative	Negative
P14059	37	Female	2014-06-26	1-Outpatient	1	1	0	1	0	0	1	0	0	1	0	1	0	0	2014-06-24	2014-06-26	2	Acute Sample	Negative	Negative
P14060	59	Male	2014-06-26	1-Outpatient	1	1	0	1	0	0	1	0	0	1	0	1	0	0	2014-06-23	2014-06-26	3	Acute Sample	Negative	Negative
P14061	35	Female	2014-06-27	1-Outpatient	1	1	0	1	0	0	0	0	0	0	0	0	0	0	2014-06-13	2014-06-27	14	Acute Sample	Negative	Negative
P14062	36	Female	2014-06-27	1-Outpatient	1	1	0	1	0	0	1	0	0	1	0	1	0	0	2014-06-25	2014-06-27	2	Acute Sample	Negative	Negative
P14063	3	Male	2014-06-27	1-Outpatient	1	0	1	0	1	0	0	0	0	0	1	0	1	0		2014-06-27		Acute Sample	Negative	Negative
P14064	50	Male	2014-07-01	1-Outpatient	1	1	0	1	0	0	0	0	0	1	0	0	0	0	2014-06-30	2014-07-01	1	Acute Sample	Negative	Negative
P14065	26	Female	2014-07-02	1-Outpatient	1	1	0	1	1	1	0	0	1	1	0	0	0	0	2014-07-01	2014-07-02	1	Acute Sample	Negative	Negative
P14066	26	Female	2014-07-03	1-Outpatient	1	1	0	1	0	0	1	0	0	1	0	1	0	0	2014-07-01	2014-07-03	2	Acute Sample	Negative	Negative
P14067	25	Female	2014-07-03	1-Outpatient	1	1	0	1	0	0	1	0	1	1	0	1	0	0	2014-07-01	2014-07-03	2	Acute Sample	Negative	Negative
P14068	34	Male	2014-07-04	1-Outpatient	1	1	0	1	0	0	1	0	0	1	0	1	0	0	2014-07-02	2014-07-04	2	Acute Sample	Negative	Negative
P14069	34	Male	2014-07-08	1-Outpatient	1	0	0	0	0	0	0	0	0	0	0	0	1	0	2014-07-06	2014-07-08	2	Acute Sample	Negative	Negative
P14070	36	Male	2014-07-08	1-Outpatient	1	0	0	1	0	1	1	0	0	1	0	1	0	0		2014-07-08		Acute Sample	Negative	Negative
P14071	26	Male	2014-07-15	1-Outpatient	1	1	0	1	0	0	1	0	0	1	0	1	0	0	2014-07-09	2014-07-16	7	Acute Sample	Negative	Negative
P14072	30	Female	2014-07-16	1-Outpatient	1	1	0	1	0	0	1	0	0	1	0	1	0	0	2014-07-14	2014-07-16	2	Acute Sample	Negative	Negative
P14073	36	Male	2014-07-17	1-Outpatient	1	1	0	1	0	0	1	0	0	1	0	1	0	0	2014-07-10	2014-07-17	7	Acute Sample	Negative	Negative
P14074	60	Male	2014-07-19	2-Emergency	1	1	0	1	0	1	0	0	0	0	0	0	0	0	2014-07-17	2014-07-19	2	Acute Sample	Negative	Negative
P14075	37	Male	2014-07-23	1-Outpatient	1	1	0	1	0	0	1	0	1	1	0	1	0	1		2014-07-23		Acute Sample	Negative	Negative
P14076	11	Female	2014-07-24	1-Outpatient	1	1	0	1	0	0	1	0	0	1	0	1	0	0	2014-07-22	2014-07-24	2	Acute Sample	Negative	Negative
P14077	23	Female	2014-07-28	1-Outpatient	1	1	0	1	0	0	1	0	1	1	0	1	0	1	2014-06-15	2014-07-28	13	Acute Sample	Negative	Negative
P14078	30	Male	2014-08-10	1-Outpatient	1	1	0	1	0	0	1	0	0	1	0	0	0	0	2014-08-06	2014-08-11	5	Acute Sample	Negative	Negative
P14079	58	Male	2014-08-15	1-Outpatient	1	1	0	1	0	0	1	0	0	1	0	1	0	0	2014-08-13	2014-08-19	6	Acute Sample	Negative	Negative
P14080	24	Female	2014-08-19	1-Outpatient	1	1	0	1	0	0	1	0	0	1	0	1	0	0	2014-08-15	2014-08-19	4	Acute Sample	Negative	Negative
P14081	14	Male	2014-08-19	1-Outpatient	1	1	0	1	0	0	1	0	0	1	0	1	0	0	2014-08-18	2014-08-19	1	Acute Sample	Negative	Negative
P14082	44	Male	2014-09-04	1-Outpatient	1	1	0	1	0	0	1	0	0	1	0	1	0	0	2014-08-31	2014-09-04	4	Acute Sample	Negative	Negative
P14083	17	Female	2014-09-06	2-Emergency	1	1	1	1	0	1	1	0	0	1	0	1	0	0	2014-08-31	2014-09-06	6	Acute Sample	Negative	Negative
P14084	43	Female	2014-09-10	1-Outpatient	1	1	0	1	0	0	0	0	0	1	0	0	0	0	2014-09-06	2014-09-10	4	Acute Sample	Negative	Negative
P14085	60	Male	2014-08-12	1-Outpatient	1	1	0	1	0	0	1	0	1	1	0	1	0	0	2014-08-10	2014-08-12	4	Acute Sample	Positive	Negative
P14086	70	Male	2014-08-13	1-Outpatient	1	1	0	1	0	1	1	0	0	1	0	1	0	0	2014-08-07	2014-08-13	6	Acute Sample	Negative	Negative
P14087	29	Male	2014-08-13	1-Outpatient	1	1	0	1	0	0	1	0	0	1	0	1	0	0	2014-08-11	2014-08-13	2	Acute Sample	Negative	Negative
P14088	72	Female	2014-08-13	1-Outpatient	1	1	0	1	0	1	1	0	1	1	0	1	0	0	2014-08-09	2014-08-13	4	Acute Sample	Negative	Negative
P14089	21	Male	2014-08-14	1-Outpatient	1	1	0	1	0	1	1	0	0	1	0	1	0	0	2014-08-12	2014-08-14	2	Acute Sample	Negative	Negative
P14090	16	Female	2014-08-15	1-Outpatient	1	1	0	1	0	1	1	0	0	1	0	1	0	0	2014-08-12	2014-08-15	3	Acute Sample	Negative	Negative
P14091	50	Male	2014-08-15	1-Outpatient	1	1	0	1	0	1	1	0	0	1	0	1	0	0	2014-08-11	2014-08-15	4	Acute Sample	Negative	Negative
P14092	17	Female	2014-08-14	1-Outpatient	1	1	0	1	0	1	1	0	1	1	0	1	0	0	2014-08-10	2014-08-14	3	Acute Sample	Negative	Negative
S14010	25	Female	2014-06-05	1-Outpatient	1	1	0	1	0	0	1	0	0	1	0	1	0	0		2014-05-03		Acute Sample	Negative	Negative
S14011	37	Male	2014-06-18	1-Outpatient	1	1	0	1	0	0	1	0	0	1	0	0	0	0	2014-06-13	2014-06-18	5	Acute Sample	Negative	Negative
S14012	56	Female	2014-06-18	1-Outpatient	1	1	0	1	1	0	1	0	0	1	0	1	0	0	2014-06-07	2014-06-18	12	Acute Sample	Negative	Negative
S14013	29	Female	2014-06-20	1-Outpatient	1	1	0	1	1	0	0	0	0	1	0	1	0	0	2014-06-10	2014-06-20	10	Acute Sample	Negative	Negative
S14014	25	Female	2014-06-23	1-Outpatient	1	0	0	1	0	0	1	0	0	0	0	0	0	0		2014-06-23		Acute Sample	Negative	Negative
S14015	20	Male	2014-06-24	1-Outpatient	1	1	0	1	0	1	1	0	0	0	0	1	0	0	2014-06-19	2014-06-24	5	Acute Sample	Negative	Negative
S14016	35	Female	2014-06-24	1-Outpatient	1	1	0	1	0	0	0	0	0	1	0	1	0	0	2014-06-04	2014-06-24	20	Acute Sample	Negative	Negative
S14017	77	Female	2014-06-26	1-Outpatient	1	1	0	1	1	1	1	0	0	1	0	1	0	0	2014-06-23	2014-06-26	3	Acute Sample	Negative	Negative
S14018	28	Male	2014-06-26	1-Outpatient	1	1	0	1	0	0	1	0	0	1	0	1	0	0	2014-06-24	2014-06-26	2	Acute Sample	Positive	Negative
S14019	45	Female	2014-06-26	1-Outpatient	1	1	1	1	0	0	0	0	0	1	0	1	0	0		2014-06-26		Acute Sample	Negative	Negative
S14020	28	Female	2014-06-26	1-Outpatient	1	1	0	1	0	0	1	0	0	1	0	1	0	0		2014-06-27		Acute Sample	Negative	Negative
S14021	47	Female	2014-06-27	1-Outpatient	1	0	1	1	0	1	0	0	0	1	0	1	0	0	2014-06-23	2014-06-27	5	Acute Sample	Negative	Negative
S14022	32	Male	2014-06-27	1-Outpatient	1	1	0	1	0	0	0	0	0	1	0	1	0	0		2014-06-27		Acute Sample	Negative	Negative
S14023	26	Female	2014-06-27	1-Outpatient	1	0	0	1	0	0	0	0	0	1	0	1	0	0	2014-06-22	2014-06-27	5	Acute Sample	Negative	Negative
S14024	20	Female	2014-07-01	1-Outpatient	1	1	0	1	0	0	1	0	0	1	0	0	0	0	2014-06-26	2014-07-01	5	Acute Sample	Negative	Negative
S14025	24	Female	2014-06-28	1-Outpatient	1	1	0	1	0	1	1	0	0	1	0	1	0	0	2014-06-26	2014-06-28	2	Acute Sample	Negative	Negative
S14026	27	Female	2014-07-01	1-Outpatient	1	1	1	1	0	1	0	0	0	1	0	1	0	0	2014-06-26	2014-07-01	5	Acute Sample	Negative	Negative
S14027	21	Female	2014-07-01	1-Outpatient	1	1	0	1	1	1	1	0	1	1	0	1	1	0		2014-07-01		Acute Sample	Negative	Negative
S14028	9	Male	2014-07-03	1-Outpatient	1	0	0	1	0	0	1	0	0	1	0	1	0	0		2014-07-03		Acute Sample	Negative	Negative
S14029	58	Male	2014-07-03	1-Outpatient	1	0	0	1	0	0	1	0	1	1	0	1	0	0		2014-07-03		Acute Sample	Negative	Negative
S14030	62	Male	2014-07-05	1-Outpatient	1	1	0	1	0	0	1	0	0	1	0	0	0	0	2014-06-28	2014-07-05	7	Acute Sample	Negative	IND
S14031	24	Female	2014-07-08	1-Outpatient	1	1	0	1	0	0	1	0	0	1	0	1	0	0	2014-07-02	2014-09-08	6	Acute Sample	Negative	Negative
S14032	53	Female	2014-07-09	1-Outpatient	1	1	0	1	0	0	1	0	0	1	0	0	0	0	2014-07-07	2014-07-10	3	Acute Sample	Negative	Negative
S14033	62	Female	2014-07-11	1-Outpatient	1	1	0	1	0	0	0	0	0	1	0	0	0	0	2014-07-05	2014-07-11	6	Acute Sample	Negative	Negative
S14034	42	Female	2014-07-12	1-Outpatient	1	1	0	1	0	1	1	0	0	1	0	1	0	1	2014-07-11	2014-07-12	1	Acute Sample	Negative	Negative
S14035	6	Male	2014-07-14	1-Outpatient	1	1	0	0	0	1	1	0	0	1	0	0	0	0	2014-07-12	2014-07-14	2	Acute Sample	Negative	Negative
S14036	53	Male	2014-07-14	1-Outpatient	1	1	0	1	0	0	1	0	0	1	0	1	0	0	2014-07-12	2014-07-14	2	Acute Sample	Negative	Negative
S14037	17	Female	2014-07-14	1-Outpatient	1	1	0	1	0	1	1	0	0	1	0	1	0	0	2014-07-13	2014-07-14	1	Acute Sample	Negative	Negative
S14038	25	Female	2014-07-15	1-Outpatient	1	1	0	1	0	0	1	0	0	0	0	0	0	0	2014-07-14	2014-07-15	1	Acute Sample	Negative	Negative
S14039	32	Female	2014-07-15	1-Outpatient	1	1	0	1	0	0	1	0	0	1	0	1	0	0	2014-07-13	2014-07-15	2	Acute Sample	Negative	Negative
S14040	32	Male	2014-07-16	1-Outpatient	1	1	0	1	0	0	1	0	0	1	0	1	0	0	2014-07-13	2014-07-16	3	Acute Sample	Negative	Negative
S14041	30	Male	2014-07-16	1-Outpatient	1	1	0	1	0	0	1	0	0	1	0	1	0	0	2014-07-12	2014-07-16	4	Acute Sample	Negative	Negative
S14042	9	Female	2014-07-17	1-Outpatient	1	0	0	1	0	0	1	0	0	1	0	0	0	0	2014-07-16	2014-07-17	1	Acute Sample	Positive	Negative
S14043	39	Male	2014-07-17	1-Outpatient	1	1	0	1	0	1	0	0	1	1	0	0	0	1	2014-07-14	2014-07-17	3	Acute Sample	Negative	Negative
S14044	10	Male	2014-07-18	1-Outpatient	1	1	0	1	0	0	1	0	0	1	0	1	0	0	2014-07-16	2014-07-18	2	Acute Sample	Negative	Negative
S14045	46	Female	2014-07-19	1-Outpatient	1	1	0	1	0	0	1	0	0	1	0	1	0	0	2014-07-17	2014-07-19	2	Acute Sample	Negative	Negative
S14046	27	Male	2014-07-18	1-Outpatient	1	1	0	1	0	0	1	0	0	1	0	1	0	0	2014-07-14	2014-07-19	5	Acute Sample	Negative	Negative
S14047	9	Female	2014-07-19	1-Outpatient	1	1	0	1	0	0	0	0	0	1	0	1	0	0	2014-07-16	2014-07-19	3	Acute Sample	Negative	Negative
S14048	12	Male	2014-07-19	1-Outpatient	1	0	0	1	1	0	0	0	0	0	1	1	0	0	2014-07-17	2014-07-19	2	Acute Sample	Negative	Negative
S14049	43	Female	2014-07-22	1-Outpatient	1	1	0	1	0	1	1	0	0	1	0	1	0	0	2014-07-21	2014-07-22	1	Acute Sample	Negative	Negative
S14050	30	Male	2014-07-22	1-Outpatient	1	1	0	1	0	0	1	0	0	1	0	1	0	0	2014-07-20	2014-07-22	2	Acute Sample	Negative	Negative
S14051	25	Female	2014-07-21	1-Outpatient	1	1	0	1	0	0	0	0	0	1	0	1	0	0	2014-07-19	2014-07-22	3	Acute Sample	Negative	Negative
S14052	29	Female	2014-07-24	1-Outpatient	1	1	0	1	0	0	1	0	0	1	0	1	0	0	2014-07-19	2014-07-24	5	Acute Sample	Negative	Negative
S14053	6	Female	2014-07-24	1-Outpatient	1	1	0	1	0	0	0	0	0	1	0	0	0	0	no date	2014-07-24		Acute Sample	Negative	Negative
S14054	39	Male	2014-07-24	1-Outpatient	1	1	0	1	0	0	1	0	0	1	0	0	0	0	no date	2014-07-24		Acute Sample	Positive	Negative
S14055	34	Male	2014-07-24	1-Outpatient	1	1	0	1	0	0	1	0	0	1	0	0	0	0		2014-07-24		Acute Sample	Negative	Negative
S14056	16	Female	2014-07-24	1-Outpatient	1	1	0	1	0	1	1	0	0	1	0	1	0	0	2014-07-20	2014-07-24	4	Acute Sample	Positive	Negative
S14057	21	Male	2014-07-24	3-Admitted	1	0	0	1	0	0	0	0	0	1	0	0	1	0	2014-07-17	2014-07-24	7	Acute Sample	Negative	Negative
S14058	19	Male	2014-07-24	1-Outpatient	1	1	0	1	0	0	1	0	0	1	0	1	0	0	2014-07-21	2014-07-24	3	Acute Sample	Negative	Negative
S14059	26	Male	2014-07-25	1-Outpatient	1	1	0	1	0	0	1	0	0	1	0	0	0	0	2014-07-22	2014-07-25	3	Acute Sample	Positive	Negative
S14060	44	Female	2014-07-26	1-Outpatient	1	1	0	1	0	0	1	0	1	1	0	1	0	0	2014-07-23	2014-07-26	3	Acute Sample	Positive	Negative
S14061	62	Male	2014-07-28	3-Admitted	1	1	1	1	0	1	1	0	1	0	0	1	0	0	2014-07-23	2014-07-28	5	Acute Sample	Negative	Negative
S14062	15	Male	2014-07-28	1-Outpatient	1	1	0	1	0	1	1	0	1	1	0	0	0	0	2014-07-22	2014-07-28	6	Acute Sample	Positive	Negative
S14063	23	Female	2014-07-28	1-Outpatient	1	1	0	1	0	0	1	0	0	1	0	1	0	0	2014-07-26	2014-07-28	2	Acute Sample	Negative	Negative
S14064	18	Female	2014-07-28	1-Outpatient	1	1	0	1	0	1	1	0	0	1	0	1	0	0	2014-07-24	2014-07-28	4	Acute Sample	Negative	Negative
S14065	16	Male	2014-07-28	1-Outpatient	1	1	0	1	0	1	1	0	0	1	0	1	0	0	2014-07-27	2014-07-28	1	Acute Sample	Positive	Negative
S14066	16	Female	2014-07-29	1-Outpatient	1	0	0	1	0	1	1	0	1	1	0	0	0	0	2014-07-27	2014-07-29	2	Acute Sample	Negative	Negative
S14067	35	Male	2014-07-29	1-Outpatient	1	0	0	1	0	0	1	0	0	1	0	0	0	0	2014-07-21	2014-07-29	8	Acute Sample	Negative	Negative
S14068	38	Female	2014-07-29	2-Emergency	1	1	0	1	0	0	1	0	1	1	0	1	0	0	2014-07-27	2014-07-30	3	Acute Sample	Positive	Negative
S14069	16	Female	2014-07-30	1-Outpatient	1	1	0	1	0	1	1	0	1	1	0	1	0	0	2014-07-27	2014-07-30	3	Acute Sample	Negative	Negative
S14070	65	Male	2014-07-30	1-Outpatient	1	1	0	1	0	1	1	0	0	1	0	1	0	0	2014-07-26	2014-07-30	4	Acute Sample	Negative	Negative
S14071	15	Female	2014-07-30	1-Outpatient	1	1	0	1	0	1	1	0	0	1	0	1	0	0	2014-06-25	2014-07-30	5	Acute Sample	Negative	Negative
S14072	31	Female	2014-07-30	1-Outpatient	1	1	1	1	0	1	1	0	0	1	0	1	0	0	2014-07-29	2014-08-01	2	Acute Sample	Negative	Negative
S14073	14	Female	2014-08-01	1-Outpatient	1	1	0	1	0	0	0	0	0	1	0	1	0	0	2014-07-29	2014-08-01	2	Acute Sample	Positive	Negative
S14074	15	Female	2014-07-30	1-Outpatient	1	1	1	1	0	1	1	0	0	1	0	1	0	0	2014-07-23	2014-08-02	10	Acute Sample	Negative	Negative
S14075	38	Male	2014-08-02	1-Outpatient	1	1	0	1	0	1	1	0	0	1	0	1	0	0	2014-07-31	2014-08-02	2	Acute Sample	Negative	Negative
S14076	31	Female	2014-08-02	1-Outpatient	1	0	0	1	0	0	1	0	0	0	0	0	0	0		2014-08-02		Acute Sample	Negative	Negative
S14077	39	Male	2014-08-04	1-Outpatient	1	1	0	1	0	0	1	0	0	1	0	1	0	0	2014-08-01	2014-07-04	3	Acute Sample	Negative	Negative
S14078	7	Male	2014-08-04	1-Outpatient	1	0	0	1	0	0	0	0	0	0	0	0	0	0		2014-08-04		Acute Sample	Negative	Negative
S14079	32	Male	2014-08-04	1-Outpatient	1	1	0	1	0	1	1	0	0	1	0	1	0	0	2014-07-28	2014-08-04	7	Acute Sample	Negative	Negative
S14080	45	Male	2014-08-05	1-Outpatient	1	1	0	1	1	0	0	0	0	1	0	1	0	0	2014-08-01	2014-08-05	4	Acute Sample	Negative	Negative
S14081	57	Female	2014-08-06	1-Outpatient	1	1	0	1	0	1	1	0	1	1	0	1	0	0	2014-08-03	2014-08-06	3	Acute Sample	Positive	Negative
S14082	17	Female	2014-08-06	1-Outpatient	1	1	0	1	0	0	1	0	0	1	0	1	0	0	2014-08-03	2014-08-03	3	Acute Sample	Negative	Negative
S14083	16	Female	2014-08-08	2-Emergency	1	0	0	1	0	1	1	0	0	0	0	1	0	0	2014-08-02	2014-08-08	6	Acute Sample	Negative	Negative
S14084	46	Male	2014-08-08	3-Admitted	1	1	0	1	1	1	1	0	0	1	1	1	0	0	2014-08-03	2014-08-08	5	Acute Sample	Positive	Negative
S14085	60	Male	2014-08-12	1-Outpatient	1	1	0	1	0	0	1	0	1	1	0	1	0	0	2014-08-10	2014-08-12	4	Acute Sample	Positive	Negative
S14086	70	Male	2014-08-13	1-Outpatient	1	1	0	1	0	1	1	0	0	1	0	1	0	0	2014-08-07	2014-08-13	6	Acute Sample	Negative	Negative
S14087	29	Male	2014-08-13	1-Outpatient	1	1	0	1	0	0	1	0	0	1	0	1	0	0	2014-08-11	2014-08-13	2	Acute Sample	Negative	Negative
S14088	72	Female	2014-08-13	1-Outpatient	1	1	0	1	0	1	1	0	1	1	0	1	0	0	2014-08-09	2014-08-13	4	Acute Sample	Negative	Negative
S14089	21	Male	2014-08-14	1-Outpatient	1	1	0	1	0	1	1	0	0	1	0	1	0	0	2014-08-12	2014-08-14	2	Acute Sample	Negative	Negative
S14090	16	Female	2014-08-15	1-Outpatient	1	1	0	1	0	1	1	0	0	1	0	1	0	0	2014-08-12	2014-08-15	3	Acute Sample	Negative	Negative
S14091	50	Male	2014-08-15	1-Outpatient	1	1	0	1	0	1	1	0	0	1	0	1	0	0	2014-08-11	2014-08-15	4	Acute Sample	Negative	Negative
S14092	17	Female	2014-08-14	1-Outpatient	1	1	0	1	0	1	1	0	1	1	0	1	0	0	2014-08-10	2014-08-14	3	Acute Sample	Negative	Negative
S14093	35	Male	2014-08-21	1-Outpatient	1	1	1	1	0	1	1	0	0	1	0	1	0	0	2014-08-16	2014-08-21	5	Acute Sample	Negative	Negative
S14094	54	Female	2014-08-21	1-Outpatient	1	1	0	1	0	0	1	0	0	1	0	1	0	0	2014-08-19	2014-08-22	3	Acute Sample	Negative	Negative
S14095	60	Female	2014-08-25	1-Outpatient	1	1	0	1	0	0	1	0	0	1	0	1	0	0	2014-08-21	2014-08-25	4	Acute Sample	Negative	Negative
S14096	42	Female	2014-08-26	1-Outpatient	1	1	0	1	0	0	0	0	0	1	0	1	0	0	2014-08-21	2014-08-26	5	Acute Sample	Negative	Negative
S14099	14	Male	2014-08-28	1-Outpatient	1	1	0	1	0	1	1	0	1	1	0	1	0	0	2014-08-23	2014-08-28	5	Acute Sample	Negative	Negative
S14100	41	Male	2014-08-28	1-Outpatient	1	1	0	1	0	1	0	0	0	1	0	1	0	0	2014-08-24	2014-08-28	4	Acute Sample	Negative	Negative
S14101	37	Male	2014-08-28	1-Outpatient	1	1	0	1	0	0	0	0	0	1	0	1	0	0	2014-08-25	2014-08-28	3	Acute Sample	Negative	Negative
S14102	61	Male	2014-08-29	1-Outpatient	1	1	0	1	0	0	1	0	0	1	0	1	0	0	2014-08-27	2014-08-29	2	Acute Sample	Negative	Negative
S14103	15	Male	2014-08-29	1-Outpatient	1	1	0	1	0	1	1	0	1	1	0	1	0	0	2014-08-26	2014-08-29	3	Acute Sample	Negative	Negative
S14104	27	Male	2014-08-29	1-Outpatient	1	1	0	1	0	1	1	0	0	1	0	1	0	0	2014-08-27	2014-08-30	3	Acute Sample	Negative	Negative
S14105	16	Male	2014-09-01	1-Outpatient	1	1	0	1	0	1	1	0	1	1	0	1	0	0	2014-08-22	2014-09-01	10	Acute Sample	Negative	Negative
S14106	17	Female	2014-09-02	1-Outpatient	1	1	0	1	0	1	0	0	0	1	0	0	1	0	2014-08-31	2014-09-02	2	Acute Sample	Negative	Negative
S14107	27	Male	2014-08-31	1-Outpatient	1	1	0	1	0	0	1	0	0	1	0	1	0	0	2014-08-31	2014-09-03	3	Acute Sample	Negative	Negative
S14108	63	Female	2014-09-03	1-Outpatient	1	1	0	1	0	0	1	0	0	1	0	1	0	0	2014-08-25	2014-09-03	9	Acute Sample	Negative	IND
S14109	46	Male	2014-09-03	1-Outpatient	1	1	0	1	0	1	1	0	0	1	0	1	0	0	2014-08-26	2014-09-03	8	Acute Sample	Negative	Negative
S14110	15	Female	2014-09-03	1-Outpatient	1	1	1	1	0	1	1	0	1	1	0	1	0	0	2014-08-31	2014-09-03	3	Acute Sample	Negative	Negative
S14111	35	Male	2014-09-04	1-Outpatient	1	1	0	1	0	0	0	0	0	1	0	0	0	0	2014-09-02	2014-09-04	2	Acute Sample	Negative	Negative
S14112	25	Male	2014-09-04	1-Outpatient	1	1	0	1	0	0	1	0	0	1	0	1	0	0	2014-09-03	2014-09-04	1	Acute Sample	Negative	Negative
S14113	27	Male	2014-09-05	1-Outpatient	1	1	0	1	0	0	0	0	0	1	0	1	1	0	2014-08-28	2014-09-05	8	Acute Sample	Negative	Negative
S14114	35	Male	2014-09-06	1-Outpatient	1	1	1	1	0	0	1	0	0	1	0	0	0	0	2014-09-01	2014-09-06	5	Acute Sample	Negative	Negative
S14115	69	Female	2014-09-08	1-Outpatient	1	1	0	1	0	0	1	0	0	1	0	1	0	0	2014-09-05	2014-09-08	3	Acute Sample	Negative	Negative
S14116	63	Female	2014-09-12	1-Outpatient	1	1	0	1	0	0	0	0	0	1	0	1	1	0	2014-09-05	2014-09-12	7	Acute Sample	Negative	DEN1
S14117	32	Male	2014-09-16	1-Outpatient	1	1	0	1	0	1	1	0	1	1	0	1	0	0	2014-09-09	2014-09-16	7	Acute Sample	Negative	Negative
S14118	10	Male	2014-09-18	1-Outpatient	1	0	0	1	0	0	0	0	0	1	0	0	0	0		2014-09-18		Acute Sample	Negative	Negative
S14119	12	Female	2014-09-20	1-Outpatient	1	1	0	1	0	1	1	0	1	1	0	1	0	0	2014-09-16	2014-09-20	4	Acute Sample	Negative	Negative
S14120	25	Male	2014-09-25	1-Outpatient	1	1	0	1	0	1	1	0	0	1	0	1	0	0	2014-09-20	2014-09-25	5	Acute Sample	Negative	Negative
S14121	24	Male	2014-09-29	1-Outpatient	1	1	0	1	0	1	1	0	0	1	0	1	0	0	2014-09-25	2014-09-29	4	Acute Sample	Negative	Negative
S14122	57	Female	2014-10-04	1-Outpatient	1	1	1	1	0	1	1	0	1	1	0	1	0	0	2014-10-01	2014-10-04	3	Acute Sample	Negative	Negative
